# Supplementary material for: Integrative analysis of blood biochemistry and sperm metabolome profiles reveals metabolic determinants of cryotolerance in Bali bulls under standardized nutritional conditions
Source: PeerJ. 2026 May 20;14:e21244. doi: 10.7717/peerj.21244 (PMC13198201; doi:10.7717/peerj.21244)
Supplement: Supplemental Information 1 [file peerj-14-21244-s001.xlsx]

## Sheet: Sheet1
No	Fertility	Bulls	Ulangan	Volume	Motilitas semen segar	Total motility	CASA												PIC Report TIC					PIC Report TIC					PIC Report TIC					PIC Report TIC					PIC Report TIC					PIC Report TIC					PIC Report TIC
							Progressive motility	DAP	DCL	DSL	VAP	VCL	VSL	STR	LIN	WOB	ALH	BCF	Arjuna					Celebes					Kajuara					Lewa					Maiwa					Rewa					Singo
																			Area %	Height %	Similarity	Base m/z	Name	Area %	Height %	Similarity	Base m/z	Name	Area %	Height %	Similarity	Base m/z	Name	Area %	Height %	Similarity	Base m/z	Name	Area %	Height %	Similarity	Base m/z	Name	Area %	Height %	Similarity	Base m/z	Name	Area %
1	PFS	Arjuna	1	7.4	70	42.59	38.97	56.34	71.08	29.49	96.13	171.72	96.89	88	58	69	5.76	34.41	0.03	0.04	88	75.05	4-Hydroxybutanal, TMS	0.03	0.05	89	75.05	4-Hydroxybutanal, TMS	71.7	70.42	94	146.05	Methoxyamine, 2TMS derivative	75.95	73.25	94	146.05	Methoxyamine, 2TMS derivative	0.04	0.05	89	75	4-Hydroxybutanal, TMS	0.04	0.05	88	75.05	4-Hydroxybutanal, TMS	0.04
			2	6.9	70	42.33	34.18	47.39	57.61	27.11	88.01	140.07	86.73	79	58	69	5.86	30.26	62.64	58.15	94	145.05	Methoxyamine, 2TMS derivative	73.38	70.97	94	146.05	Methoxyamine, 2TMS derivative	0.02	0.03	84	142.1	Piperidine, TMS derivative	0.03	0.05	89	142.1	Piperidine, TMS derivative	77.39	74.7	94	146.05	Methoxyamine, 2TMS derivative	78.24	77.07	94	146.05	Methoxyamine, 2TMS derivative	76.87
			3	5.2	70	48.03	41.16	43.41	45.56	29.63	87.43	118.68	67.09	79	56	74	5.98	27.56	0.03	0.05	91	142.05	Piperidine, TMS derivative	0.02	0.04	88	142.1	Piperidine, TMS derivative	0.02	0.03	83	171.05	Silanamine, N,N'-methanetetraylbis[1,1,1-trimethyl-	0.06	0.08	89	43.05	Decane, 3,7-dimethyl-	0.04	0.06	88	142.1	Piperidine, TMS derivative	0.04	0.05	84	142.1	Piperidine, TMS derivative	0.05
2	PFS	Celebes	1	3.5	70	71.3	62.23	48.24	50.12	28.74	96.6	126.14	75.1	77	59	77	4.49	31.29	0.01	0.02	81	171.05	Silanamine, N,N'-methanetetraylbis[1,1,1-trimethyl-	0.02	0.03	81	171.05	Silanamine, N,N'-methanetetraylbis[1,1,1-trimethyl-	0.07	0.08	90	43.05	Octane, 2-methyl-	0.05	0.07	76	73.05	Lactic Acid, 2TMS derivative	0.07	0.09	91	57.1	Decane, 3,7-dimethyl-	0.06	0.08	89	57.1	3-Ethyl-3-methylheptane	0.02
			2	4.3	70	37.48	32.7	51.51	61.76	23.84	95.21	146.78	85.25	87	59	70	4.68	35.03	0.06	0.07	90	57.1	Decane, 3,7-dimethyl-	0.06	0.08	89	57.1	Decane, 3,7-dimethyl-	0.05	0.07	72	73.05	.alpha.-L-Talopyranose, 6-deoxy-, 1-(3-methylbutanoate)	0.04	0.05	90	43.05	Octane, 2-methyl-	0.05	0.07	74	73.05	Lactic Acid, 2TMS derivative	0.05	0.06	74	73.05	Rhamnitol, 1-O-nonyl-	0.06
			3	5.3	70	46.22	39.33	41.68	46.23	27.27	84.49	116.49	64.6	77	55	72	5.8	29.1	0.05	0.06	74	73.05	Lactic Acid, 2TMS derivative	0.05	0.07	70	73.05	.alpha.-L-Talopyranose, 6-deoxy-, 1-(3-methylbutanoate)	0.05	0.06	91	43.1	Nonane, 1-iodo-	0.31	0.36	79	73.05	Hydroxycarbamic acid ethyl ester, 2TMS derivative	0.05	0.06	89	43.05	Octane, 2-methyl-	0.06	0.06	90	43.05	Nonane, 1-iodo-	0.06
3	PFS	Kajuara	1	6.1	70	42.4	35.46	33.36	35.76	27.81	62.47	87.67	50.1	79	58	70	3.89	29.05	0.04	0.05	90	43.05	3-Ethyl-3-methylheptane	0.05	0.05	91	43.05	Decane, 3,7-dimethyl-	0.01	0.03	85	57.1	Octane, 2-methyl-	3.96	3.99	85	299	Silanol, trimethyl-, phosphate (3:1)	0.23	0.28	80	73.05	Hydroxycarbamic acid ethyl ester, 2TMS derivative	0.03	0.03	90	43.05	Hexane, 3,3-dimethyl-	0.05
			2	6.6	70	42.97	38.06	38.88	41.59	29.1	73.33	107.17	58.29	75	54	74	5.79	27.72	0.2	0.24	74	73.05	Hydroxycarbamic acid ethyl ester, 2TMS derivative	0.02	0.03	86	57.1	Hexane, 2,3,4-trimethyl-	0.32	0.35	80	73.05	Hydroxycarbamic acid ethyl ester, 2TMS derivative	0.1	0.12	91	174.1	Glycine, 3TMS derivative	3.32	3.51	91	299	Silanol, trimethyl-, phosphate (3:1)	0.17	0.2	79	73.05	Hydroxycarbamic acid ethyl ester, 2TMS derivative	0.02
			3	5.3	70	42.7	31.44	34.29	33.97	26.39	65.35	95.81	51.4	70	54	73	5.7	19.6	13.28	15.16	90	73.05	Glycerol, 3TMS derivative	0.3	0.36	80	73.05	Hydroxycarbamic acid ethyl ester, 2TMS derivative	6.08	6.05	90	73.05	Glycerol, 3TMS derivative	0.04	0.05	90	57.1	Undecane, 3,8-dimethyl-	0.06	0.07	89	174.1	Glycine, 3TMS derivative	2.38	2.39	92	299.05	Silanol, trimethyl-, phosphate (3:1)	0.2
4	NFS	Lewa	1	9.2	70	44.33	40.4	34.65	36.57	26.74	68.84	96.14	52.37	78	52	74	5.76	28.76	0.55	0.65	80	174.1	Glycine, 3TMS derivative	4.89	4.93	78	73.05	Silanol, trimethyl-, phosphate (3:1)	0.2	0.24	93	174.1	Glycine, 3TMS derivative	0.06	0.07	89	71.1	Sulfurous acid, hexyl octyl ester	0.05	0.06	88	71.1	Nonane, 5-methyl-5-propyl-	0.02	0.03	85	174.1	Glycine, 3TMS derivative	3.16
			2	9.5	70	51.41	35.58	38.29	41.21	28.68	75.84	108.68	56.76	69	52	73	6.8	28.21	0.05	0.05	94	57.1	Undecane, 3,8-dimethyl-	0.15	0.18	93	174.1	Glycine, 3TMS derivative	0.05	0.06	90	71.1	Undecane, 3,8-dimethyl-	0.94	1.12	96	306.1	Tromethamine, 4TMS derivative	0.05	0.07	87	57.1	3-Ethyl-2,6,10-trimethylundecane	0.04	0.05	87	71.1	Undecane, 3,8-dimethyl-	0.03
			3	7.8	70	50.71	35.61	37.85	41.37	28.78	69.79	107.64	56.76	48.78	49	72	6.88	29.25	0.01	0.02	95	234.1	Trisaminol, 3-OTMS	0.07	0.06	88	57.1	Undecane, 3,8-dimethyl-	0.01	0.02	70	234.1	Trisaminol, 3-OTMS	0.05	0.06	86	57.1	Undecane, 3,8-dimethyl-	0.57	0.71	96	306.15	Tromethamine, 4TMS derivative	0.05	0.06	87	71.1	Dodecane, 4,6-dimethyl-	0.06
5	PFS	Maiwa	1	5.1	70	43.21	35.92	42.14	44.11	29.86	79.67	114.02	67.66	78	59	77	5.98	29.54	0.05	0.06	90	71.1	Sulfurous acid, hexyl octyl ester	0.05	0.06	88	57.1	Sulfurous acid, hexyl octyl ester	0.06	0.07	88	57.1	Sulfurous acid, hexyl octyl ester	0.05	0.05	86	57.1	Octadecane, 1-iodo-	0.04	0.06	86	57.1	Undecane, 3,8-dimethyl-	0.31	0.36	94	306.15	Tromethamine, 4TMS derivative	0.06
			2	6.3	70	41.8	36.94	39.14	41.92	25.3	75.71	106.16	60.36	77	59	74	5.88	29.64	3.98	4.64	8780	306.1	Tromethamine, 4TMS derivative	1.62	1.91	96	306.15	Tromethamine, 4TMS derivative	2.21	2.6	96	234.1	Tromethamine, 4TMS derivative	0.04	0.05	84	71.1	Nonane, 5-methyl-5-propyl-	0.03	0.04	87	57.1	Sulfurous acid, hexyl octyl ester	0.03	0.04	86	57.1	3-Ethyl-3-methylheptane	0.16
			3	6.5	70	40.33	32.08	40.52	44.09	25.09	77.35	113.14	63.46	76	55	74	5.9	29.39	0.04	0.06	88	57.1	Decane, 5-ethyl-5-methyl-	0.04	0.06	87	71.1	Nonane, 5-methyl-5-propyl-	0.06	0.06	87	57.1	Nonane, 5-methyl-5-propyl-	0.03	0.04	77	73.05	2-Ethyl 1,3-bis(trimethylsilyl) 2-((trimethylsilyl)oxy)propane-1	0.03	0.04	87	71.1	Nonane, 5-methyl-5-propyl-	0.05	0.05	87	71.1	Nonane, 5-methyl-5-propyl-	0.04
6	NFS	Rewa	1	8.5	70	35.67	32.35	40.41	43.59	29.32	78.27	113.39	62.33	76	55	74	5.77	29.08	0.04	0.04	95	71.1	Nonane, 5-methyl-5-propyl-	0.04	0.05	84	71.1	Nonane, 5-methyl-5-propyl-	0.05	0.05	88	234.1	Sulfurous acid, hexyl octyl ester	0.89	1.06	91	73.05	Citric acid, 4TMS derivative	0.02	0.03	71	73.05	2-Ethyl 1,3-bis(trimethylsilyl) 2-((trimethylsilyl)oxy)propane	0.03	0.04	86	71.1	Nonane, 5-methyl-5-propyl-	0.04
			2	8.4	70	53.06	45.34	39.71	44.04	24.49	77.93	115.14	58.2	69	49	72	5.96	26.03	0.04	0.04	87	71.1	Nonane, 5-methyl-5-propyl-	0.04	0.04	77	57.1	Sulfurous acid, hexyl octyl ester	0.04	0.04	86	57.1	Sulfurous acid, hexyl octyl ester	0.08	0.1	92	73.05	D-Fructose, 1,3,4,5,6-pentakis-O-(trimethylsilyl)-, O-methylox	0.78	0.95	92	73.05	Citric acid, 4TMS derivative	0.02	0.02	70	73.05	2-Ethyl 1,3-bis(trimethylsilyl) 2-((trimethylsilyl)oxy)propane-	0.04
			3	9.5	70	43.97	33.45	36.79	38.68	28.14	69.63	103.36	55.63	73	54	74	6.45	22.53	0.02	0.02	88	73.05	Phosphoric acid, bis(trimethylsilyl) 2,3-bis[(trimethylsilyl)oxy]	0.03	0.03	92	73.05	2-Ethyl 1,3-bis(trimethylsilyl) 2-((trimethylsilyl)oxy)propane	0.03	0.03	74	57.1	2-Ethyl 1,3-bis(trimethylsilyl) 2-((trimethylsilyl)oxy)propane-1,	0.06	0.07	89	73.05	D-Fructose, 1,3,4,5,6-pentakis-O-(trimethylsilyl)-, O-methylox	0.03	0.04	84	73.05	D-Fructose, 1,3,4,5,6-pentakis-O-(trimethylsilyl)-, O-methylox	0.43	0.5	92	73.05	Citric acid, 4TMS derivative	0.04
7	NFS	Singo	1	5.9	70	42.44	31.05	31.23	32.65	23.99	56.42	80.67	42.89	73	54	72	4.69	24.89	0.03	0.04	87	73.05	2-Ethyl 1,3-bis(trimethylsilyl) 2-((trimethylsilyl)oxy)propane-1	1.05	1.3	93	73.05	Citric acid, 4TMS derivative	0.92	1.06	92	73.05	Citric acid, 4TMS derivative	0.03	0.04	87	57.1	3-Ethyl-2,6,10-trimethylundecane	0.01	0.02	73	73.05	D-Fructose, 1,3,4,5,6-pentakis-O-(trimethylsilyl)-, O-methylox	0.02	0.03	76	73.05	D-Fructose, 1,3,4,5,6-pentakis-O-(trimethylsilyl)-, O-methylox	0.77
			2	7.2	70	55.5	45.34	39.54	43.93	28.91	78.55	111.23	56.19	69	49	73	6.8	25.66	1.64	1.95	66	73.05	Citric acid, 4TMS derivative	0.1	0.18	91	73.05	D-Fructose, 1,3,4,5,6-pentakis-O-(trimethylsilyl)-, O-methyloxi	0.01	0.02	73	73.05	2-Tridecanol, TMS derivative	0.04	0.04	60	141.1	Silane, 1-hexenyltrimethyl-, (Z)-	0.03	0.04	84	57.1	Nonane, 5-methyl-5-propyl-	0.01	0.01	75	73.05	D-Fructose, 1,3,4,5,6-pentakis-O-(trimethylsilyl)-, O-methylox	0.01
			3	8.2	70	49.65	42.76	38.21	42.69	28.4	74.62	107.53	55.64	69	49	74	5.34	25.63	0.45	0.53	76	73.05	D-Fructose, 1,3,4,5,6-pentakis-O-(trimethylsilyl)-, O-methylox	0.03	0.12	86	71.1	D-Fructose, 1,3,4,5,6-pentakis-O-(trimethylsilyl)-, O-methyloxi	0.22	0.25	93	117.1	D-Fructose, 1,3,4,5,6-pentakis-O-(trimethylsilyl)-, O-methylox	0.03	0.04	59	73.05	1-Butene, 3,3-dimethyl-, 1-(trimethylsilyl)-	0.01	0.02	54	141.15	Silane, 1-hexenyltrimethyl-, (Z)-	0.04	0.04	86	71.1	Nonane, 5-methyl-5-propyl-	0.03
8	NFS	Sinyo	1	8.4	70	42.82	34.33	39.39	44.48	26.88	69.5	105.66	59.47	79	55	72	4.97	29.57	0.3	0.35	92	73.05	D-Fructose, 1,3,4,5,6-pentakis-O-(trimethylsilyl)-, O-methylox	0.03	0.03	54	141.1	Nonane, 5-methyl-5-propyl-	0.14	0.16	91	73.05	D-Fructose, 1,3,4,5,6-pentakis-O-(trimethylsilyl)-, O-methylox	0.02	0.04	82	57.1	Nonane, 5-methyl-5-propyl-	0.02	0.03	61	141.1	2-(Propan-2-yl)hexanoic acid, O-acetyl-	0.02	0.02	56	141.1	2-(Propan-2-yl)hexanoic acid, O-acetyl-	0.03
			2	8.4	70	40.63	31.57	36.48	39.09	25.18	69.64	98.85	55.71	73	56	77	5.8	22.23	0.03	0.04	87	71.1	Nonane, 5-methyl-5-propyl-	0.04	0.04	57	141.1	Silane, 1-hexenyltrimethyl-, (Z)-	0.04	0.05	86	73.05	Nonane, 5-methyl-5-propyl-	1.18	1.35	96	117.1	Palmitic Acid, TMS derivative	0.02	0.03	85	57.1	Decane, 1-iodo-	0.02	0.03	63	141.15	Nonaneperoxoic acid, 1,1-dimethylethyl ester	0.03
			3	9.6	70	42.67	31.95	38.78	44.42	25.84	75.4	110.68	61.17	79	59	72	6.9	25.32	0.03	0.05	59	141.1	1-Butene, 3,3-dimethyl-, 1-(trimethylsilyl)-	0.04	0.05	84	57.1	Silane, 1-hexenyltrimethyl-, (Z)-	0.04	0.05	56	57.1	Nonaneperoxoic acid, 1,1-dimethylethyl ester	12.45	14.42	93	117.1	Heptadecanoic acid, TMS derivative	1.13	1.33	97	117.05	Palmitic Acid, TMS derivative	0.04	0.04	83	57.05	Nonane, 5-methyl-5-propyl-	0.04
																			0.04	0.05	59	141.1	1-Butene, 3,3-dimethyl-, 1-(trimethylsilyl)-	1.07	0.04	97	117.1	3-Ethyl-2,6,10-trimethylundecane	0.05	0.05	58	141.15	Silane, 1-hexenyltrimethyl-, (Z)-	0.19	0.211	65	314.25	3-Trifluoromethylbenzylamine, N,N-dinonyl	12	13.65	93	117.1	Heptadecanoic acid, TMS derivative	1.19	1.36	96	117.05	Palmitic Acid, TMS derivative	1.04
																			0.03	0.04	83	71.1	3-Ethyl-3-methylheptane	13.06	1.21	93	117.1	Palmitic Acid, TMS derivative	0.04	0.05	83	141.15	Nonane, 5-methyl-5-propyl-	0.62	0.64	96	117.1	Stearic acid, TMS derivative	0.28	0.32	65	314.25	3-Trifluoromethylbenzylamine, N,N-dinonyl	12.35	13.19	93	117.05	Heptadecanoic acid, TMS derivative	13.63
																			1.04	1.17	97	117.1	Palmitic Acid, TMS derivative	0.03	14.44	83	57.05	Heptadecanoic acid, TMS derivative	1.32	1.44	96	71.1	Palmitic Acid, TMS derivative	0.04	0.05	52	358.25	3-Indoleacrylic acid, 2TBDMS derivative	0.67	0.69	96	117.1	Stearic acid, TMS derivative	0.19	0.2	65	314.25	3-Trifluoromethylbenzylamine, N,N-dinonyl	0.03
																			11.94	13.15	93	117.1	Heptadecanoic acid, TMS derivative	0.3	0.03	66	314.25	2-Bromotetradecane	11.34	12.04	93	117.1	Heptadecanoic acid, TMS derivative	0.36	0.38	95	371.25	1-Monopalmitin, 2TMS derivative	0.26	0.29	94	371.2	1-Monopalmitin, 2TMS derivative	0.73	0.75	97	117.1	Stearic acid, TMS derivative	0.29
																			0.03	0.03	83	57.1	Nonane, 5-methyl-5-propyl-	0.64	0.66	96	117.1	3-Trifluoromethylbenzylamine, N,N-dinonyl	0.03	0.03	85	117.1	Nonane, 5-methyl-5-propyl-	0.3	0.3	94	399.25	Glycerol monostearate, 2TMS derivative	0.25	0.26	93	399.25	Glycerol monostearate, 2TMS derivative	0.06	0.07	55	314.25	N-(5-Bromo-2-fluorobenzyl)cyclohexanamine, TMS	0.63
																			0.16	0.18	66	314.2	3-Trifluoromethylbenzylamine, N,N-dinonyl	0.02	0.02	56	314.25	Stearic acid, TMS derivative	0.17	0.2	65	57.1	3-Trifluoromethylbenzylamine, N,N-dinonyl	0.1	0.11	88	129.1	Cholesterol, TMS derivative	0.05	0.05	72	129.1	Cholesterol, TMS derivative	0.02	0.02	46	39.95	3-Hexanol	0.02
																			0.61	0.62	96	117.1	Stearic acid, TMS derivative	0.01	0.02	50	133.05	Carbonic acid, monoamide, N-octadecyl-, decyl ester	0.76	0.77	97	314.25	Stearic acid, TMS derivative	1.52	1.44	64	119.1	(1R,4S,5R,8S,9R)-4-Isopropyl-6,8,9-trimethyl-3-oxabicyclo[	2.02	2.02	65	119.1	(1R,4S,5R,8S,9R)-4-Isopropyl-6,8,9-trimethyl-3-oxabicyclo	0.56	0.54	95	371.25	1-Monopalmitin, 2TMS derivative	0.01
																			0.01	0.02	80	174.05	Hexadecylamine, N,N-bis-trimethylsilyl-	0.29	0.3	94	371.25	Nonanohydrazide	0.04	0.05	55	117.1	Amrinone, N,N'-bis(tert-butyldimethylsilyl)-	0.31	0.28	88	441.25	Phenol, 2,4-bis(1,1-dimethylethyl)-, phosphite (3:1)	0.4	0.36	86	441.25	Phenol, 2,4-bis(1,1-dimethylethyl)-, phosphite (3:1)	0.45	0.45	95	399.25	Glycerol monostearate, 2TMS derivative	0.02
																			0.05	0.05	57	358.25	3-Indoleacrylic acid, 2TBDMS derivative	0.27	0.27	92	399.25	1-Monopalmitin, 2TMS derivative	0.42	0.41	95	358.25	1-Monopalmitin, 2TMS derivative	0.08	0.05	55	57.1	2,4-Di-tert-butylthiophenol						1.88	1.81	65	119.1	(1R,4S,5R,8S,9R)-4-Isopropyl-6,8,9-trimethyl-3-oxabicyclo	0.26
																			0.36	0.37	95	371.2	1-Monopalmitin, 2TMS derivative	0.13	0.13	86	129.15	Glycerol monostearate, 2TMS derivative	0.35	0.33	93	371.25	Glycerol monostearate, 2TMS derivative											0.36	0.3	88	441.25	Phenol, 2,4-bis(1,1-dimethylethyl)-, phosphite (3:1)	0.2
																			0.29	0.28	94	399.25	Glycerol monostearate, 2TMS derivative	1.55	1.55	64	119.1	Cholesterol, TMS derivative	0.11	0.12	85	399.3	Cholesterol, TMS derivative																1.61
																			1.46	1.41	65	119.1	(1R,4S,5R,8S,9R)-4-Isopropyl-6,8,9-trimethyl-3-oxabicyclo[3	0.33	0.27	89	441.25	((1R,4S,5R,8S,9R)-4-Isopropyl-6,8,9-trimethyl-3-oxabicyclo	2.44	2.2	65	129.1	((1R,4S,5R,8S,9R)-4-Isopropyl-6,8,9-trimethyl-3-oxabicyclo																0.34
																			0.33	0.26	87	441.2	Phenol, 2,4-bis(1,1-dimethylethyl)-, phosphite (3:1)						0.48	0.4	88	119.1	Phenol, 2,4-bis(1,1-dimethylethyl)-, phosphite (3:1)
																													0.05	0.04	51	441.25	Tris(2,4-di-tert-butylphenyl) phosphate
[truncated: 9 more columns]
